# Supplementary material for: Dynamics of Fanconi anemia protein D2 in association with nuclear lipid droplet formation
Source: J Cell Sci. 2025 Nov 13;138(21):jcs264430. doi: 10.1242/jcs.264430 (PMC12669972; doi:10.1242/jcs.264430)
Supplement: Table S1. Candidates of FANCD2-interacting proteins [file joces-138-264430-TableS1.xlsx]

## Sheet: Gene list
Supplementary table 1. Candidates of FANCD2-interacting proteins
Gene symbol	Gene name
ALDH3A2	aldehyde dehydrogenase 3 family member A2(ALDH3A2)
APOL2	apolipoprotein L2(APOL2)
ARF4	ADP ribosylation factor 4(ARF4)
ASAP2	ArfGAP with SH3 domain, ankyrin repeat and PH domain 2(ASAP2)
ATP2A2	ATPase sarcoplasmic/endoplasmic reticulum Ca2+ transporting 2(ATP2A2)
AUP1	ancient ubiquitous protein 1(AUP1)
AXL	AXL receptor tyrosine kinase(AXL)
C1orf116	chromosome 1 open reading frame 116(C1orf116)
CACNA1C	calcium voltage-gated channel subunit alpha1 C(CACNA1C)
CALU	calumenin(CALU)
CAPZA1	capping actin protein of muscle Z-line alpha subunit 1(CAPZA1)
CATSPER3	cation channel sperm associated 3(CATSPER3)
CCDC57	coiled-coil domain containing 57(CCDC57)
CELSR2	cadherin EGF LAG seven-pass G-type receptor 2(CELSR2)
CLTA	clathrin light chain A(CLTA)
CLTC	clathrin heavy chain(CLTC)
CNP	2',3'-cyclic nucleotide 3' phosphodiesterase(CNP)
COL1A1	collagen type I alpha 1 chain(COL1A1)
COLGALT1	collagen beta(1-O)galactosyltransferase 1(COLGALT1)
CUL5	cullin 5(CUL5)
CWH43	cell wall biogenesis 43 C-terminal homolog(CWH43)
DDB1	damage specific DNA binding protein 1(DDB1)
DDX54	DEAD-box helicase 54(DDX54)
DNAAF5	dynein axonemal assembly factor 5(DNAAF5)
DNAJB2	DnaJ heat shock protein family (Hsp40) member B2(DNAJB2)
DNAJC10	DnaJ heat shock protein family (Hsp40) member C10(DNAJC10)
DPM1	dolichyl-phosphate mannosyltransferase subunit 1, catalytic(DPM1)
EI24	EI24, autophagy associated transmembrane protein(EI24)
EIF4G1	eukaryotic translation initiation factor 4 gamma 1(EIF4G1)
ELAVL1	ELAV like RNA binding protein 1(ELAVL1)
EMD	emerin(EMD)
EPPK1	epiplakin 1(EPPK1)
ESYT2	extended synaptotagmin 2(ESYT2)
EXOC2	exocyst complex component 2(EXOC2)
F13B	coagulation factor XIII B chain(F13B)
FADS2	fatty acid desaturase 2(FADS2)
FAM216A	family with sequence similarity 216 member A(FAM216A)
FAM76A	family with sequence similarity 76 member A(FAM76A)
FANCD2	Fanconi anemia complementation group D2(FANCD2)
FHL2	four and a half LIM domains 2(FHL2)
FLNB	filamin B(FLNB)
GNB2	G protein subunit beta 2(GNB2)
GOLGA4	golgin A4(GOLGA4)
GRB2	growth factor receptor bound protein 2(GRB2)
HACD3	3-hydroxyacyl-CoA dehydratase 3(HACD3)
HAX1	HCLS1 associated protein X-1(HAX1)
HDAC3	histone deacetylase 3(HDAC3)
HK1	hexokinase 1(HK1)
HLA-A	major histocompatibility complex, class I, A(HLA-A)
HLA-B	major histocompatibility complex, class I, B(HLA-B)
HSP90AA1	heat shock protein 90 alpha family class A member 1(HSP90AA1)
HSP90AB2P	heat shock protein 90 alpha family class B member 2, pseudogene(HSP90AB2P)
HSPA1A	heat shock protein family A (Hsp70) member 1A(HSPA1A)
HSPA5	heat shock protein family A (Hsp70) member 5(HSPA5)
HSPA6	heat shock protein family A (Hsp70) member 6(HSPA6)
HSPA9	heat shock protein family A (Hsp70) member 9(HSPA9)
IGF2R	insulin like growth factor 2 receptor(IGF2R)
ITPKC	inositol-trisphosphate 3-kinase C(ITPKC)
KAT8	lysine acetyltransferase 8(KAT8)
KCNC2	potassium voltage-gated channel subfamily C member 2(KCNC2)
WASHC5	KIAA0196(KIAA0196)
LMF2	lipase maturation factor 2(LMF2)
LMNB1	lamin B1(LMNB1)
LRPAP1	LDL receptor related protein associated protein 1(LRPAP1)
MAGEA1	MAGE family member A1(MAGEA1)
MAGEC1	MAGE family member C1(MAGEC1)
MAP1B	microtubule associated protein 1B(MAP1B)
MED1	mediator complex subunit 1(MED1)
METTL3	methyltransferase like 3(METTL3)
MLF2	myeloid leukemia factor 2(MLF2)
MMP14	matrix metallopeptidase 14(MMP14)
MUC4	mucin 4, cell surface associated(MUC4)
NDUFA4	NDUFA4, mitochondrial complex associated(NDUFA4)
NES	nestin(NES)
NME1	NME/NM23 nucleoside diphosphate kinase 1(NME1)
NTRK2	neurotrophic receptor tyrosine kinase 2(NTRK2)
ORMDL1	ORMDL sphingolipid biosynthesis regulator 1(ORMDL1)
P4HA1	prolyl 4-hydroxylase subunit alpha 1(P4HA1)
PARD3	par-3 family cell polarity regulator(PARD3)
PCBP1	poly(rC) binding protein 1(PCBP1)
PLEC	plectin(PLEC)
POLR2C	RNA polymerase II subunit C(POLR2C)
PRKDC	protein kinase, DNA-activated, catalytic polypeptide(PRKDC)
PSMA3	proteasome subunit alpha 3(PSMA3)
PTPRZ1	protein tyrosine phosphatase, receptor type Z1(PTPRZ1)
PYCR3	pyrroline-5-carboxylate reductase-like(PYCRL)
QPCTL	glutaminyl-peptide cyclotransferase like(QPCTL)
RBM27	RNA binding motif protein 27(RBM27)
RCN1	reticulocalbin 1(RCN1)
RELL1	RELT like 1(RELL1)
RIF1	replication timing regulatory factor 1(RIF1)
RPL10A	ribosomal protein L10a(RPL10A)
RPL8	ribosomal protein L8(RPL8)
RPLP0P6	ribosomal protein lateral stalk subunit P0 pseudogene 6(RPLP0P6)
RPS10P5	ribosomal protein S10 pseudogene 5(RPS10P5)
RPS12	ribosomal protein S12(RPS12)
RPS27A	ribosomal protein S27a(RPS27A)
RPS27L	ribosomal protein S27 like(RPS27L)
SAR1A	secretion associated Ras related GTPase 1A(SAR1A)
SCD	stearoyl-CoA desaturase(SCD)
SCD5	stearoyl-CoA desaturase 5(SCD5)
SCRN3	secernin 3(SCRN3)
SDF2L1	stromal cell derived factor 2 like 1(SDF2L1)
SEC22B	SEC22 homolog B, vesicle trafficking protein (gene/pseudogene)(SEC22B)
SEC61A1	Sec61 translocon alpha 1 subunit(SEC61A1)
SIGLEC10	sialic acid binding Ig like lectin 10(SIGLEC10)
SLC25A3	solute carrier family 25 member 3(SLC25A3)
SLC27A4	solute carrier family 27 member 4(SLC27A4)
SLC3A2	solute carrier family 3 member 2(SLC3A2)
SLC7A5	solute carrier family 7 member 5(SLC7A5)
SMC3	structural maintenance of chromosomes 3(SMC3)
SMTN	smoothelin(SMTN)
SORL1	sortilin related receptor 1(SORL1)
SPTLC1	serine palmitoyltransferase long chain base subunit 1(SPTLC1)
SSBP1	single stranded DNA binding protein 1(SSBP1)
SSR4	signal sequence receptor subunit 4(SSR4)
STK36	serine/threonine kinase 36(STK36)
STX18	syntaxin 18(STX18)
SV2A	synaptic vesicle glycoprotein 2A(SV2A)
TAF3	TATA-box binding protein associated factor 3(TAF3)
TCTE1	t-complex-associated-testis-expressed 1(TCTE1)
TEX11	testis expressed 11(TEX11)
THBS1	thrombospondin 1(THBS1)
TMEM200C	transmembrane protein 200C(TMEM200C)
TMEM33	transmembrane protein 33(TMEM33)
TRAP1	TNF receptor associated protein 1(TRAP1)
TSR1	TSR1, ribosome maturation factor(TSR1)
TUBA4A	tubulin alpha 4a(TUBA4A)
TUBA8	tubulin alpha 8(TUBA8)
TUBB2B	tubulin beta 2B class IIb(TUBB2B)
UBA52	ubiquitin A-52 residue ribosomal protein fusion product 1(UBA52)
UBR4	ubiquitin protein ligase E3 component n-recognin 4(UBR4)
URB2	URB2 ribosome biogenesis 2 homolog (S. cerevisiae)(URB2)
VKORC1	vitamin K epoxide reductase complex subunit 1(VKORC1)
YIF1B	Yip1 interacting factor homolog B, membrane trafficking protein(YIF1B)
ZNF609	Zinc Finger Protein 609 (ZNF609)
