# Supplementary material for: Dynamics of Fanconi anemia protein D2 in association with nuclear lipid droplet formation
Source: J Cell Sci. 2025 Nov 13;138(21):jcs264430. doi: 10.1242/jcs.264430 (PMC12669972; doi:10.1242/jcs.264430)
Supplement: Table S2. Proteomic analysis of FANCD2 complex in U2OS cell, related to Fig. 1A [file joces-138-264430-TableS2.xlsx]

## Sheet: FANCD2 complex
Supplementary Table 2. Proteomic analysis of FANCD2 complex in U2OS cell, related to Figure 1A
Fraction	prot_acc	prot_desc	prot_score	prot_mass	prot_matches	prot_matches_sig	prot_sequences	prot_sequences_sig		abbreviation	description
1	HACD3_HUMAN	Very-long-chain (3R)-3-hydroxyacyl-CoA dehydratase 3 OS=Homo sapiens GN=PTPLAD1 PE=1 SV=2	68	43360	1	1	1	1		Fraction	fraction number
1	S61A1_HUMAN	Protein transport protein Sec61 subunit alpha isoform 1 OS=Homo sapiens GN=SEC61A1 PE=1 SV=2	62	52687	2	1	2	1		prot_acc	protein accession
1	UBR4_HUMAN	E3 ubiquitin-protein ligase UBR4 OS=Homo sapiens GN=UBR4 PE=1 SV=1	62	580547	10	2	10	2		prot_desc	protein description taken from Fasta
1	RL40_HUMAN	Ubiquitin-60S ribosomal protein L40 OS=Homo sapiens GN=UBA52 PE=1 SV=2	61	15004	3	1	3	1		prot_score	protein Mascot score (≥34 is represent to be statistical significance (p < 0.05))
1	VKOR1_HUMAN	Vitamin K epoxide reductase complex subunit 1 OS=Homo sapiens GN=VKORC1 PE=1 SV=1	56	18622	1	1	1	1		prot_mass	protein mass
1	LAT1_HUMAN	Large neutral amino acids transporter small subunit 1 OS=Homo sapiens GN=SLC7A5 PE=1 SV=2	55	55659	3	1	3	1		prot_matches	count of peptide sequence matches
1	AT2A2_HUMAN	Sarcoplasmic/endoplasmic reticulum calcium ATPase 2 OS=Homo sapiens GN=ATP2A2 PE=1 SV=1	53	116336	2	1	2	1		prot_matches_sig	count of peptide sequence matches that have significant scores
1	ESYT2_HUMAN	Extended synaptotagmin-2 OS=Homo sapiens GN=ESYT2 PE=1 SV=1	53	102807	2	1	2	1		prot_sequences	count of distinct sequences
1	S27A4_HUMAN	Long-chain fatty acid transport protein 4 OS=Homo sapiens GN=SLC27A4 PE=1 SV=1	53	72930	7	1	7	1		prot_sequences_sig	count of distinct sequences that have significant scores
1	EI24_HUMAN	Etoposide-induced protein 2.4 homolog OS=Homo sapiens GN=EI24 PE=1 SV=4	51	39225	2	1	2	1
1	4F2_HUMAN	4F2 cell-surface antigen heavy chain OS=Homo sapiens GN=SLC3A2 PE=1 SV=3	46	68180	1	1	1	1
1	ACOD_HUMAN	Acyl-CoA desaturase OS=Homo sapiens GN=SCD PE=1 SV=2	45	41667	1	1	1	1
1	FADS2_HUMAN	Fatty acid desaturase 2 OS=Homo sapiens GN=FADS2 PE=1 SV=1	42	52340	1	1	1	1
1	NEST_HUMAN	Nestin OS=Homo sapiens GN=NES PE=1 SV=2	42	177788	3	1	2	1
1	SCRN3_HUMAN	Secernin-3 OS=Homo sapiens GN=SCRN3 PE=1 SV=1	40	48969	1	1	1	1
1	AMRP_HUMAN	Alpha-2-macroglobulin receptor-associated protein OS=Homo sapiens GN=LRPAP1 PE=1 SV=1	38	41441	1	1	1	1
1	HSP71_HUMAN	Heat shock 70 kDa protein 1A/1B OS=Homo sapiens GN=HSPA1A PE=1 SV=5	37	70294	3	1	2	1
1	HSP76_HUMAN	Heat shock 70 kDa protein 6 OS=Homo sapiens GN=HSPA6 PE=1 SV=2	37	71440	1	1	1	1
1	LMF2_HUMAN	Lipase maturation factor 2 OS=Homo sapiens GN=LMF2 PE=1 SV=2	35	79933	2	0	2	0
1	SCD5_HUMAN	Stearoyl-CoA desaturase 5 OS=Homo sapiens GN=SCD5 PE=1 SV=2	33	37814	2	0	2	0
1	CAC1C_HUMAN	Voltage-dependent L-type calcium channel subunit alpha-1C OS=Homo sapiens GN=CACNA1C PE=1 SV=4	31	251326	4	1	1	1
1	KCNC2_HUMAN	Potassium voltage-gated channel subfamily C member 2 OS=Homo sapiens GN=KCNC2 PE=1 SV=1	31	71093	5	1	2	1
1	MPCP_HUMAN	Phosphate carrier protein, mitochondrial OS=Homo sapiens GN=SLC25A3 PE=1 SV=2	31	40525	1	0	1	0
1	TCTE1_HUMAN	T-complex-associated testis-expressed protein 1 OS=Homo sapiens GN=TCTE1 PE=2 SV=1	31	56225	5	1	3	1
1	TMM33_HUMAN	Transmembrane protein 33 OS=Homo sapiens GN=TMEM33 PE=1 SV=2	30	28302	1	0	1	0
1	TSP1_HUMAN	Thrombospondin-1 OS=Homo sapiens GN=THBS1 PE=1 SV=2	29	133291	3	0	3	0
1	TRAP1_HUMAN	Heat shock protein 75 kDa, mitochondrial OS=Homo sapiens GN=TRAP1 PE=1 SV=3	27	80345	2	0	2	0
1	SV2A_HUMAN	Synaptic vesicle glycoprotein 2A OS=Homo sapiens GN=SV2A PE=1 SV=1	21	83440	1	0	1	0
1	CLH1_HUMAN	Clathrin heavy chain 1 OS=Homo sapiens GN=CLTC PE=1 SV=5	18	193260	4	0	4	0
1	PRKDC_HUMAN	DNA-dependent protein kinase catalytic subunit OS=Homo sapiens GN=PRKDC PE=1 SV=3	18	473749	5	0	5	0
2	PLEC_HUMAN	Plectin OS=Homo sapiens GN=PLEC PE=1 SV=3	223	533462	35	8	34	9
2	MPRI_HUMAN	Cation-independent mannose-6-phosphate receptor OS=Homo sapiens GN=IGF2R PE=1 SV=3	116	281155	10	3	10	3
2	FLNB_HUMAN	Filamin-B OS=Homo sapiens GN=FLNB PE=1 SV=2	87	280157	4	2	4	2
2	MAP1B_HUMAN	Microtubule-associated protein 1B OS=Homo sapiens GN=MAP1B PE=1 SV=2	74	271665	14	1	14	1
2	S61A1_HUMAN	Protein transport protein Sec61 subunit alpha isoform 1 OS=Homo sapiens GN=SEC61A1 PE=1 SV=2	60	52687	3	2	3	2
2	PRKDC_HUMAN	DNA-dependent protein kinase catalytic subunit OS=Homo sapiens GN=PRKDC PE=1 SV=3	53	473749	4	1	4	1
2	EPIPL_HUMAN	Epiplakin OS=Homo sapiens GN=EPPK1 PE=1 SV=2	47	557674	2	1	2	1
2	ASAP2_HUMAN	Arf-GAP with SH3 domain, ANK repeat and PH domain-containing protein 2 OS=Homo sapiens GN=ASAP2 PE=1 SV=3	40	112835	1	1	1	1
2	HS90A_HUMAN	Heat shock protein HSP 90-alpha OS=Homo sapiens GN=HSP90AA1 PE=1 SV=5	39	85006	3	0	3	0
2	EXOC2_HUMAN	Exocyst complex component 2 OS=Homo sapiens GN=EXOC2 PE=1 SV=1	35	105084	1	1	1	1
2	RS27A_HUMAN	Ubiquitin-40S ribosomal protein S27a OS=Homo sapiens GN=RPS27A PE=1 SV=2	35	18296	2	1	2	1
2	TRAP1_HUMAN	Heat shock protein 75 kDa, mitochondrial OS=Homo sapiens GN=TRAP1 PE=1 SV=3	32	80345	3	0	3	0
2	HSP71_HUMAN	Heat shock 70 kDa protein 1A/1B OS=Homo sapiens GN=HSPA1A PE=1 SV=5	29	70294	2	0	2	0
2	HSP76_HUMAN	Heat shock 70 kDa protein 6 OS=Homo sapiens GN=HSPA6 PE=1 SV=2	29	71440	1	0	1	0
2	4F2_HUMAN	4F2 cell-surface antigen heavy chain OS=Homo sapiens GN=SLC3A2 PE=1 SV=3	26	68180	1	0	1	0
2	STK36_HUMAN	Serine/threonine-protein kinase 36 OS=Homo sapiens GN=STK36 PE=1 SV=2	24	145728	1	0	1	0
2	F216A_HUMAN	Protein FAM216A OS=Homo sapiens GN=FAM216A PE=2 SV=1	23	31000	1	0	1	0
2	GRB2_HUMAN	Growth factor receptor-bound protein 2 OS=Homo sapiens GN=GRB2 PE=1 SV=1	23	25304	1	0	1	0
2	NTRK2_HUMAN	BDNF/NT-3 growth factors receptor OS=Homo sapiens GN=NTRK2 PE=1 SV=1	22	93194	1	0	1	0
2	STRUM_HUMAN	WASH complex subunit strumpellin OS=Homo sapiens GN=KIAA0196 PE=1 SV=1	21	135113	1	0	1	0
2	TBA8_HUMAN	Tubulin alpha-8 chain OS=Homo sapiens GN=TUBA8 PE=1 SV=1	20	50746	4	0	4	0
3	S61A1_HUMAN	Protein transport protein Sec61 subunit alpha isoform 1 OS=Homo sapiens GN=SEC61A1 PE=1 SV=2	61	52687	2	1	2	1
3	MAGC1_HUMAN	Melanoma-associated antigen C1 OS=Homo sapiens GN=MAGEC1 PE=1 SV=3	58	123853	1	1	1	1
3	HS90A_HUMAN	Heat shock protein HSP 90-alpha OS=Homo sapiens GN=HSP90AA1 PE=1 SV=5	55	85006	4	1	4	1
3	FLNB_HUMAN	Filamin-B OS=Homo sapiens GN=FLNB PE=1 SV=2	38	280157	3	1	3	1
3	MTA70_HUMAN	N6-adenosine-methyltransferase 70 kDa subunit OS=Homo sapiens GN=METTL3 PE=1 SV=2	36	65175	1	1	1	1
3	CO1A1_HUMAN	Collagen alpha-1(I) chain OS=Homo sapiens GN=COL1A1 PE=1 SV=5	34	139883	4	0	4	0
3	SORL_HUMAN	Sortilin-related receptor OS=Homo sapiens GN=SORL1 PE=1 SV=2	16	253798	1	0	1	0
4	CELR2_HUMAN	Cadherin EGF LAG seven-pass G-type receptor 2 OS=Homo sapiens GN=CELSR2 PE=1 SV=1	40	322214	5	1	1	1
4	SMC3_HUMAN	Structural maintenance of chromosomes protein 3 OS=Homo sapiens GN=SMC3 PE=1 SV=2	35	141853	2	1	2	1
4	FA76A_HUMAN	Protein FAM76A OS=Homo sapiens GN=FAM76A PE=2 SV=1	26	35996	1	1	1	1
4	ZN609_HUMAN	Zinc finger protein 609 OS=Homo sapiens GN=ZNF609 PE=1 SV=2	15	152352	5	0	2	0
5	MED1_HUMAN	Mediator of RNA polymerase II transcription subunit 1 OS=Homo sapiens GN=MED1 PE=1 SV=4	27	169342	1	0	1	0
6	F13B_HUMAN	Coagulation factor XIII B chain OS=Homo sapiens GN=F13B PE=1 SV=3	36	77742	1	1	1	1
6	RBM27_HUMAN	RNA-binding protein 27 OS=Homo sapiens GN=RBM27 PE=1 SV=2	36	119101	1	1	1	1
6	UFO_HUMAN	Tyrosine-protein kinase receptor UFO OS=Homo sapiens GN=AXL PE=1 SV=3	32	99528	1	1	1	1
6	DDB1_HUMAN	DNA damage-binding protein 1 OS=Homo sapiens GN=DDB1 PE=1 SV=1	28	128142	1	0	1	0
6	MED1_HUMAN	Mediator of RNA polymerase II transcription subunit 1 OS=Homo sapiens GN=MED1 PE=1 SV=4	28	169342	1	0	1	0
6	URB2_HUMAN	Unhealthy ribosome biogenesis protein 2 homolog OS=Homo sapiens GN=URB2 PE=2 SV=2	19	172373	1	0	1	0
7	CELR2_HUMAN	Cadherin EGF LAG seven-pass G-type receptor 2 OS=Homo sapiens GN=CELSR2 PE=1 SV=1	32	322214	3	1	1	1
7	RIF1_HUMAN	Telomere-associated protein RIF1 OS=Homo sapiens GN=RIF1 PE=1 SV=2	27	276461	2	0	2	0
7	MED1_HUMAN	Mediator of RNA polymerase II transcription subunit 1 OS=Homo sapiens GN=MED1 PE=1 SV=4	25	169342	1	0	1	0
7	CUL5_HUMAN	Cullin-5 OS=Homo sapiens GN=CUL5 PE=1 SV=4	17	91468	1	0	1	0
8	4F2_HUMAN	4F2 cell-surface antigen heavy chain OS=Homo sapiens GN=SLC3A2 PE=1 SV=3	56	68180	1	1	1	1
8	HXK1_HUMAN	Hexokinase-1 OS=Homo sapiens GN=HK1 PE=1 SV=3	34	103561	1	1	1	1
8	GT251_HUMAN	Procollagen galactosyltransferase 1 OS=Homo sapiens GN=COLGALT1 PE=1 SV=1	15	71933	1	0	1	0
9	4F2_HUMAN	4F2 cell-surface antigen heavy chain OS=Homo sapiens GN=SLC3A2 PE=1 SV=3	67	68180	2	2	2	2
9	DJC10_HUMAN	DnaJ homolog subfamily C member 10 OS=Homo sapiens GN=DNAJC10 PE=1 SV=2	39	92333	1	1	1	1
9	TAF3_HUMAN	Transcription initiation factor TFIID subunit 3 OS=Homo sapiens GN=TAF3 PE=1 SV=1	36	104258	1	1	1	1
9	CELR2_HUMAN	Cadherin EGF LAG seven-pass G-type receptor 2 OS=Homo sapiens GN=CELSR2 PE=1 SV=1	33	322214	3	1	1	1
9	TEX11_HUMAN	Testis-expressed sequence 11 protein OS=Homo sapiens GN=TEX11 PE=1 SV=3	28	109016	1	0	1	0
9	H90B2_HUMAN	Putative heat shock protein HSP 90-beta 2 OS=Homo sapiens GN=HSP90AB2P PE=1 SV=2	26	44492	3	0	3	0
9	S61A1_HUMAN	Protein transport protein Sec61 subunit alpha isoform 1 OS=Homo sapiens GN=SEC61A1 PE=1 SV=2	24	52687	1	0	1	0
9	MUC4_HUMAN	Mucin-4 OS=Homo sapiens GN=MUC4 PE=1 SV=4	20	233996	2	0	2	0
9	HACD3_HUMAN	Very-long-chain (3R)-3-hydroxyacyl-CoA dehydratase 3 OS=Homo sapiens GN=PTPLAD1 PE=1 SV=2	16	43360	1	0	1	0
9	IP3KC_HUMAN	Inositol-trisphosphate 3-kinase C OS=Homo sapiens GN=ITPKC PE=1 SV=1	14	75902	1	0	1	0
10	GRP78_HUMAN	78 kDa glucose-regulated protein OS=Homo sapiens GN=HSPA5 PE=1 SV=2	42	72402	4	1	4	1
10	4F2_HUMAN	4F2 cell-surface antigen heavy chain OS=Homo sapiens GN=SLC3A2 PE=1 SV=3	40	68180	3	1	3	1
10	MED1_HUMAN	Mediator of RNA polymerase II transcription subunit 1 OS=Homo sapiens GN=MED1 PE=1 SV=4	24	169342	1	0	1	0
10	SIG10_HUMAN	Sialic acid-binding Ig-like lectin 10 OS=Homo sapiens GN=SIGLEC10 PE=1 SV=3	22	77456	1	0	1	0
10	KAT8_HUMAN	Histone acetyltransferase KAT8 OS=Homo sapiens GN=KAT8 PE=1 SV=2	18	52883	1	0	1	0
11	GRP75_HUMAN	Stress-70 protein, mitochondrial OS=Homo sapiens GN=HSPA9 PE=1 SV=2	52	73920	7	1	7	1
11	HSP76_HUMAN	Heat shock 70 kDa protein 6 OS=Homo sapiens GN=HSPA6 PE=1 SV=2	40	71440	6	1	5	1
11	HSP71_HUMAN	Heat shock 70 kDa protein 1A/1B OS=Homo sapiens GN=HSPA1A PE=1 SV=5	39	70294	9	1	8	1
11	CCD57_HUMAN	Coiled-coil domain-containing protein 57 OS=Homo sapiens GN=CCDC57 PE=2 SV=2	36	103390	1	1	1	1
11	4F2_HUMAN	4F2 cell-surface antigen heavy chain OS=Homo sapiens GN=SLC3A2 PE=1 SV=3	22	68180	1	0	1	0
12	GRP78_HUMAN	78 kDa glucose-regulated protein OS=Homo sapiens GN=HSPA5 PE=1 SV=2	41	72402	1	1	1	1
12	DDX54_HUMAN	ATP-dependent RNA helicase DDX54 OS=Homo sapiens GN=DDX54 PE=1 SV=2	39	98819	1	1	1	1
12	TBB2B_HUMAN	Tubulin beta-2B chain OS=Homo sapiens GN=TUBB2B PE=1 SV=1	37	50377	6	1	4	1
12	S61A1_HUMAN	Protein transport protein Sec61 subunit alpha isoform 1 OS=Homo sapiens GN=SEC61A1 PE=1 SV=2	31	52687	2	0	2	0
12	LMNB1_HUMAN	Lamin-B1 OS=Homo sapiens GN=LMNB1 PE=1 SV=2	28	66653	1	0	1	0
12	MMP14_HUMAN	Matrix metalloproteinase-14 OS=Homo sapiens GN=MMP14 PE=1 SV=3	22	66194	2	0	2	0
12	TBA4A_HUMAN	Tubulin alpha-4A chain OS=Homo sapiens GN=TUBA4A PE=1 SV=1	20	50634	3	0	3	0
12	P4HA1_HUMAN	Prolyl 4-hydroxylase subunit alpha-1 OS=Homo sapiens GN=P4HA1 PE=1 SV=2	18	61296	2	0	2	0
12	PTPRZ_HUMAN	Receptor-type tyrosine-protein phosphatase zeta OS=Homo sapiens GN=PTPRZ1 PE=1 SV=4	17	255683	2	0	2	0
12	SMTN_HUMAN	Smoothelin OS=Homo sapiens GN=SMTN PE=1 SV=7	17	99511	2	0	2	0
13	TBA4A_HUMAN	Tubulin alpha-4A chain OS=Homo sapiens GN=TUBA4A PE=1 SV=1	389	50634	23	9	14	7
13	AL3A2_HUMAN	Fatty aldehyde dehydrogenase OS=Homo sapiens GN=ALDH3A2 PE=1 SV=1	105	55269	5	3	5	3
13	SPTC1_HUMAN	Serine palmitoyltransferase 1 OS=Homo sapiens GN=SPTLC1 PE=1 SV=1	58	53281	2	1	2	1
13	PARD3_HUMAN	Partitioning defective 3 homolog OS=Homo sapiens GN=PARD3 PE=1 SV=2	40	151844	4	1	3	1
13	S61A1_HUMAN	Protein transport protein Sec61 subunit alpha isoform 1 OS=Homo sapiens GN=SEC61A1 PE=1 SV=2	36	52687	1	1	1	1
13	HEAT2_HUMAN	HEAT repeat-containing protein 2 OS=Homo sapiens GN=HEATR2 PE=1 SV=4	30	94774	3	1	1	1
14	DNJB2_HUMAN	DnaJ homolog subfamily B member 2 OS=Homo sapiens GN=DNAJB2 PE=1 SV=3	48	35672	2	1	2	1
14	S61A1_HUMAN	Protein transport protein Sec61 subunit alpha isoform 1 OS=Homo sapiens GN=SEC61A1 PE=1 SV=2	44	52687	2	1	2	1
14	T200C_HUMAN	Transmembrane protein 200C OS=Homo sapiens GN=TMEM200C PE=2 SV=2	40	64345	1	1	1	1
14	PCBP1_HUMAN	Poly(rC)-binding protein 1 OS=Homo sapiens GN=PCBP1 PE=1 SV=2	38	37987	2	1	2	1
14	1A01_HUMAN	HLA class I histocompatibility antigen, A-1 alpha chain OS=Homo sapiens GN=HLA-A PE=1 SV=1	37	41105	3	1	3	1
14	1B15_HUMAN	HLA class I histocompatibility antigen, B-15 alpha chain OS=Homo sapiens GN=HLA-B PE=1 SV=2	35	40648	2	1	2	1
14	STX18_HUMAN	Syntaxin-18 OS=Homo sapiens GN=STX18 PE=1 SV=1	34	38821	1	1	1	1
14	MAGA1_HUMAN	Melanoma-associated antigen 1 OS=Homo sapiens GN=MAGEA1 PE=1 SV=1	33	34606	1	1	1	1
14	RCN1_HUMAN	Reticulocalbin-1 OS=Homo sapiens GN=RCN1 PE=1 SV=1	33	38866	3	0	3	0
14	CALU_HUMAN	Calumenin OS=Homo sapiens GN=CALU PE=1 SV=2	28	37198	2	0	2	0
14	QPCTL_HUMAN	Glutaminyl-peptide cyclotransferase-like protein OS=Homo sapiens GN=QPCTL PE=1 SV=2	28	43068	1	0	1	0
14	AUP1_HUMAN	Ancient ubiquitous protein 1 OS=Homo sapiens GN=AUP1 PE=1 SV=1	21	53508	3	0	3	0
14	CN37_HUMAN	2~,3~-cyclic-nucleotide 3~-phosphodiesterase OS=Homo sapiens GN=CNP PE=1 SV=2	18	47948	1	0	1	0
14	TSR1_HUMAN	Pre-rRNA-processing protein TSR1 homolog OS=Homo sapiens GN=TSR1 PE=1 SV=1	15	92151	1	0	1	0
15	S61A1_HUMAN	Protein transport protein Sec61 subunit alpha isoform 1 OS=Homo sapiens GN=SEC61A1 PE=1 SV=2	74	52687	2	2	2	2
15	EMD_HUMAN	Emerin OS=Homo sapiens GN=EMD PE=1 SV=1	52	29033	3	0	3	1
15	PCBP1_HUMAN	Poly(rC)-binding protein 1 OS=Homo sapiens GN=PCBP1 PE=1 SV=2	49	37987	1	1	1	1
15	CAZA1_HUMAN	F-actin-capping protein subunit alpha-1 OS=Homo sapiens GN=CAPZA1 PE=1 SV=3	40	33073	1	1	1	1
15	RLA0L_HUMAN	60S acidic ribosomal protein P0-like OS=Homo sapiens GN=RPLP0P6 PE=5 SV=1	35	34514	4	1	3	1
15	APOL2_HUMAN	Apolipoprotein L2 OS=Homo sapiens GN=APOL2 PE=1 SV=1	28	37126	1	0	1	0
15	LAT1_HUMAN	Large neutral amino acids transporter small subunit 1 OS=Homo sapiens GN=SLC7A5 PE=1 SV=2	28	55659	2	0	2	0
15	HACD3_HUMAN	Very-long-chain (3R)-3-hydroxyacyl-CoA dehydratase 3 OS=Homo sapiens GN=PTPLAD1 PE=1 SV=2	18	43360	1	0	1	0
16	RL8_HUMAN	60S ribosomal protein L8 OS=Homo sapiens GN=RPL8 PE=1 SV=2	55	28235	1	1	1	1
16	RPB3_HUMAN	DNA-directed RNA polymerase II subunit RPB3 OS=Homo sapiens GN=POLR2C PE=1 SV=2	38	31764	1	1	1	1
16	GBB2_HUMAN	Guanine nucleotide-binding protein G(I)/G(S)/G(T) subunit beta-2 OS=Homo sapiens GN=GNB2 PE=1 SV=3	37	38048	2	1	2	1
16	GOGA4_HUMAN	Golgin subfamily A member 4 OS=Homo sapiens GN=GOLGA4 PE=1 SV=1	36	261892	5	1	5	1
16	YIF1B_HUMAN	Protein YIF1B OS=Homo sapiens GN=YIF1B PE=1 SV=1	35	34527	1	1	1	1
16	EMD_HUMAN	Emerin OS=Homo sapiens GN=EMD PE=1 SV=1	34	29033	4	0	4	0
16	HAX1_HUMAN	HCLS1-associated protein X-1 OS=Homo sapiens GN=HAX1 PE=1 SV=2	34	31601	1	1	1	1
16	ELAV1_HUMAN	ELAV-like protein 1 OS=Homo sapiens GN=ELAVL1 PE=1 SV=2	32	36240	1	0	1	0
16	FHL2_HUMAN	Four and a half LIM domains protein 2 OS=Homo sapiens GN=FHL2 PE=1 SV=3	30	34166	3	0	3	0
16	DPM1_HUMAN	Dolichol-phosphate mannosyltransferase subunit 1 OS=Homo sapiens GN=DPM1 PE=1 SV=1	29	29673	1	0	1	0
16	CLCA_HUMAN	Clathrin light chain A OS=Homo sapiens GN=CLTA PE=1 SV=1	27	27174	1	0	1	0
16	MLF2_HUMAN	Myeloid leukemia factor 2 OS=Homo sapiens GN=MLF2 PE=1 SV=1	27	28186	1	0	1	0
16	PG2IP_HUMAN	PGAP2-interacting protein OS=Homo sapiens GN=CWH43 PE=2 SV=2	24	78990	1	0	1	0
16	RELL1_HUMAN	RELT-like protein 1 OS=Homo sapiens GN=RELL1 PE=1 SV=1	23	29607	2	0	2	0
16	MAP1B_HUMAN	Microtubule-associated protein 1B OS=Homo sapiens GN=MAP1B PE=1 SV=2	21	271665	1	0	1	0
16	SARG_HUMAN	Specifically androgen-regulated gene protein OS=Homo sapiens GN=SARG PE=1 SV=2	20	64211	1	0	1	0
17	P5CR3_HUMAN	Pyrroline-5-carboxylate reductase 3 OS=Homo sapiens GN=PYCRL PE=1 SV=2	68	29144	3	2	3	2
17	CB047_HUMAN	Uncharacterized protein C2orf47, mitochondrial OS=Homo sapiens GN=C2orf47 PE=1 SV=1	50	32923	1	1	1	1
17	SC22B_HUMAN	Vesicle-trafficking protein SEC22b OS=Homo sapiens GN=SEC22B PE=1 SV=4	42	24806	4	1	4	1
17	RL10A_HUMAN	60S ribosomal protein L10a OS=Homo sapiens GN=RPL10A PE=1 SV=2	33	24987	3	1	3	1
17	PSA3_HUMAN	Proteasome subunit alpha type-3 OS=Homo sapiens GN=PSMA3 PE=1 SV=2	30	28643	1	0	1	0
17	DPM1_HUMAN	Dolichol-phosphate mannosyltransferase subunit 1 OS=Homo sapiens GN=DPM1 PE=1 SV=1	27	29673	1	0	1	0
18	CB047_HUMAN	Uncharacterized protein C2orf47, mitochondrial OS=Homo sapiens GN=C2orf47 PE=1 SV=1	55	32923	1	1	1	1
18	SDF2L_HUMAN	Stromal cell-derived factor 2-like protein 1 OS=Homo sapiens GN=SDF2L1 PE=1 SV=2	52	23812	1	1	1	1
18	HSP71_HUMAN	Heat shock 70 kDa protein 1A/1B OS=Homo sapiens GN=HSPA1A PE=1 SV=5	45	70294	3	1	3	1
18	TMM33_HUMAN	Transmembrane protein 33 OS=Homo sapiens GN=TMEM33 PE=1 SV=2	44	28302	1	1	1	1
18	RS10L_HUMAN	Putative 40S ribosomal protein S10-like OS=Homo sapiens GN=RPS10P5 PE=5 SV=1	43	20279	1	1	1	1
18	SAR1A_HUMAN	GTP-binding protein SAR1a OS=Homo sapiens GN=SAR1A PE=1 SV=1	43	22467	1	1	1	1
18	SC22B_HUMAN	Vesicle-trafficking protein SEC22b OS=Homo sapiens GN=SEC22B PE=1 SV=4	36	24806	1	1	1	1
18	ARF4_HUMAN	ADP-ribosylation factor 4 OS=Homo sapiens GN=ARF4 PE=1 SV=3	34	20612	1	1	1	1
18	IF4G1_HUMAN	Eukaryotic translation initiation factor 4 gamma 1 OS=Homo sapiens GN=EIF4G1 PE=1 SV=4	33	176124	1	1	1	1
18	CTSR3_HUMAN	Cation channel sperm-associated protein 3 OS=Homo sapiens GN=CATSPER3 PE=1 SV=1	14	46677	1	0	1	0
19	RS10L_HUMAN	Putative 40S ribosomal protein S10-like OS=Homo sapiens GN=RPS10P5 PE=5 SV=1	57	20279	1	1	1	1
19	ORML1_HUMAN	ORM1-like protein 1 OS=Homo sapiens GN=ORMDL1 PE=2 SV=1	37	17360	2	0	2	1
19	RS12_HUMAN	40S ribosomal protein S12 OS=Homo sapiens GN=RPS12 PE=1 SV=3	30	14905	3	0	2	0
19	SSRD_HUMAN	Translocon-associated protein subunit delta OS=Homo sapiens GN=SSR4 PE=1 SV=1	27	19158	2	0	2	0
19	NDKA_HUMAN	Nucleoside diphosphate kinase A OS=Homo sapiens GN=NME1 PE=1 SV=1	21	17309	2	0	2	0
19	SSBP_HUMAN	Single-stranded DNA-binding protein, mitochondrial OS=Homo sapiens GN=SSBP1 PE=1 SV=1	16	17249	1	0	1	0
20	RS27L_HUMAN	40S ribosomal protein S27-like OS=Homo sapiens GN=RPS27L PE=1 SV=3	41	9813	2	1	2	1
20	NDUA4_HUMAN	Cytochrome c oxidase subunit NDUFA4 OS=Homo sapiens GN=NDUFA4 PE=1 SV=1	35	9421	1	1	1	1
20	PCBP1_HUMAN	Poly(rC)-binding protein 1 OS=Homo sapiens GN=PCBP1 PE=1 SV=2	20	37987	1	0	1	0
