# Supplementary material for: Dynamics of Fanconi anemia protein D2 in association with nuclear lipid droplet formation
Source: J Cell Sci. 2025 Nov 13;138(21):jcs264430. doi: 10.1242/jcs.264430 (PMC12669972; doi:10.1242/jcs.264430)
Supplement: Table S3. Raw data of cellular fatty acid from Fig. 1B [file joces-138-264430-TableS3.xlsx]

## Sheet: raw data v2
	Supplementary Table 3. Raw data of cellular fatty acid from Figure 1B
			fatty acid (nmol/mg protein)
	# of experment	cell ine	14:0	16:0	16:1n-7	18:0	18:1n-9(Z)	18:2n-6(Z)	18:3n-6	18:3n-3	20:0	20:1n-9	20:2n-6	22:0	20:3n-6	22:1n-9	20:4n-6	24:0	20:5n-3	22:6n-3	22:5n-3
	1	U2OS	251.695	3124.59	528.18	2168.87	5178.1	437.894	14.1705	8.16335	21.6648	50.8404	17.1079	10.5215	368.556	7.24396	1570.89	26.1699	539.702	723.716	363.549
		FANCD2KO	99.2289	1328.37	232.814	749.258	1849.92	183.675	5.43715	3.44394	7.62092	21.6294	8.00845	3.55444	144.56	2.92863	684.75	8.54691	191.872	288.371	165.695
		FANCD2KO+WT	125.04	1524.75	254.453	870.32	2026.15	209.273	5.33102	4.01194	7.98463	23.6191	9.52937	3.92818	158.429	4.67689	1057.99	9.9649	176.684	334.344	226.8
	2	U2OS	50.2604	900.926	125.262	591.345	1049.83	77.8269	3.37135	3.64818	6.45081	15.925	3.74779	3.95139	75.9819	2.77399	409.127	8.94422	110.774	139.074	122.868
		FANCD2KO	55.8971	789.878	166.762	405.697	889.002	67.6432	2.64754	2.95603	4.23017	10.81	3.38201	2.52972	59.8326	1.82212	281.784	7.28401	89.4987	134.97	90.6574
		FANCD2KO+WT	78.8501	896.775	197.723	469.011	1011.64	83.4015	2.85588	3.70721	5.66327	11.2925	3.9349	3.85324	71.3241	2.22143	311.408	10.0278	101.726	176.376	106.869
	3	U2OS	46.985	790.309	109.853	526.009	962.38	70.8579	3.01264	3.25165	6.07552	14.62	3.47002	3.71978	69.3969	2.6919	390.079	7.98857	100.033	123.274	101.963
		FANCD2KO	32.7219	540.577	97.5455	300.235	552.958	42.5416	1.65806	2.18103	2.9252	7.9078	2.24739	1.7741	38.9213	1.34528	203.083	4.42001	57.4085	79.6452	39.8454
		FANCD2KO+WT	64.6085	812.81	163.394	423.339	923.703	79.1697	2.50255	3.0431	5.21728	9.73802	3.55289	3.11163	62.9767	2.18571	289.445	8.29989	90.3767	135.252	62.0068
	4	U2OS	125.035	1466.51	267.438	790.828	1828.62	174.481	5.37687	170.883	9.27468	28.998	7.79036	5.41327	157.746	5.4358	775.355	13.2386	194.845	231.993	167.067
		FANCD2KO	88.1238	1157.33	262.908	543.849	1337.51	132.23	3.47043	160.069	5.9014	17.9722	6.08626	3.6115	113.81	3.23602	519.996	11.0552	144.019	194.028	124.652
		FANCD2KO+WT	104.265	1342.91	290.914	637.158	1580.47	180.545	3.96273	174.482	6.94128	21.0002	8.16888	3.97751	143.373	3.8978	628.346	11.7318	173.763	262.07	169.908
